# Supplementary material for: A Systematic Review and Developmental Perspective on Origin of CMS Genes in Crops
Source: Int J Mol Sci. 2024 Jul 31;25(15):8372. doi: 10.3390/ijms25158372 (PMC11312923; doi:10.3390/ijms25158372)
Supplement: Supplementary file 1 [file ijms-25-08372-s001.zip]

Archive with 1 entries (1 files):
- ijms-3100241-supplementary.pdf
